# Supplementary material for: Outcomes following balloon tibioplasty versus conventional osteosynthesis techniques for Schatzker type III tibial plateau fractures: a systematic review
Source: J Orthop Surg Res. 2022 Apr 7;17:210. doi: 10.1186/s13018-022-02973-1 (PMC8991579; doi:10.1186/s13018-022-02973-1)
Supplement: Supplementary file 1 — Additional file 1. Risk of bias assessment of included studies. [file 13018_2022_2973_MOESM1_ESM.xlsx]

## Sheet: case series
Study Information		SECTION 1 – INTERNAL VALIDITY										SECTION 2: OVERALL ASSESSMENT OF THE STUDY
Author	Link	Were there clear criteria for inclusion in the case series?	Was the condition measured in a standard, reliable way for all participants included in the case series?	Were valid methods used for identification of the condition for all participants included in the case series?	Did the case series have consecutive inclusion of participants?	Did the case series have complete inclusion of participants?	Was there clear reporting of the demographics of the participants in the study?	Was there clear reporting of clinical information of the participants?	Were the outcomes or follow up results of cases clearly reported?	Was there clear reporting of the presenting site(s)/clinic(s) demographic information?	Was statistical analysis appropriate?	% Yes	Risk of Bias	Assessment	Assessment after contacting study authors	Level of Evidence	Summarise the authors’ conclusions. Add any comments on your own assessment of the study, and the extent to which it answers your question and mention any major areas of uncertainty
Bansal	https://www.ncbi.nlm.nih.gov/pmc/articles/PMC2903103/	Yes	Yes	Yes	Unclear	Unclear	Yes	Yes	Yes	No	Yes	0.7	Moderate	Include
Cuzzocrea	https://www.ncbi.nlm.nih.gov/pmc/articles/PMC6930121/	Yes	Yes	Yes	Unclear	Unclear	Yes	Yes	Yes	No	Yes	0.7	Low	Include
Jagdev	https://www.ncbi.nlm.nih.gov/pmc/articles/PMC6310186/	Yes	Yes	Yes	Yes	Unclear	Yes	Yes	Yes	Yes	Yes	0.9	Low	Include
Lasanianos	https://pubmed.ncbi.nlm.nih.gov/18656870/	Yes	Yes	Yes	Unclear	Unclear	Yes	Yes	Yes	No	Yes	0.7	Low	Include
Raza	https://journals.sagepub.com/doi/10.1177/230949901202000109?url_ver=Z39.88-2003&rfr_id=ori:rid:crossref.org&rfr_dat=cr_pub%20%200pubmed	Yes	Yes	Yes	Unclear	Unclear	Yes	Yes	Yes	No	Yes	0.7	Moderate	Include
Touliatos	https://pubmed.ncbi.nlm.nih.gov/9385277/	Yes	Unclear	No	Unclear	Unclear	No	Yes	Yes	Yes	NA	0.4	High	Include
ul Haq	https://www.researchgate.net/publication/320538641_To_Evaluate_Results_of_Operative_Management_of_Tibial_Plateau_Fractures	Yes	Yes	Yes	Unclear	Unclear	No	Yes	Yes	Yes	NA	0.6	Moderate	Include
Zawam	https://www.ncbi.nlm.nih.gov/pmc/articles/PMC6490501/	Unclear	Yes	Yes	Unclear	Unclear	Yes	Yes	Yes	Yes	Yes	0.7	Low	Include

## Sheet: cohort
Study Information			SECTION 1 – INTERNAL VALIDITY											SECTION 2: OVERALL ASSESSMENT OF THE STUDY
Author	Study Type	Link	Were the two groups similar and recruited from the same population?	Were the exposures measured similarly to assign people to both exposed and unexposed groups?	Was the exposure measured in a valid and reliable way?	Were confounding factors identified?	Were strategies to deal with confounding factors stated?	Were the groups/participants free of the outcome at the start of the study (or at the moment of exposure)?	Were the outcomes measured in a valid and reliable way?	Was the follow up time reported and sufficient to be long enough for outcomes to occur?	Was follow up complete, and if not, were the reasons to loss to follow up described and explored?	Were strategies to address incomplete follow up utilized?	Was appropriate statistical analysis used?	% Yes	Risk of Bias	Assessment	Assessment after contacting study authors	Level of Evidence	Summarise the authors’ conclusions. Add any comments on your own assessment of the study, and the extent to which it answers your question and mention any major areas of uncertainty
Dall"Oca	Retrospective	https://www.ncbi.nlm.nih.gov/pmc/articles/PMC3482433/	No	Yes	Yes	Unclear	Unclear	Yes	Yes	Yes	Yes	NA	Unclear	0.55	High	Include

## Sheet: RCT
Study Information			SECTION 1 – INTERNAL VALIDITY											SECTION 2: OVERALL ASSESSMENT OF THE STUDY
Author	Link	Was true randomization used for assignment of participants to treatment groups?	Was allocation to treatment groups concealed?	Were treatment groups similar at the baseline?	Were participants blind to treatment assignment?	Were those delivering treatment blind to treatment assignment?	Were outcomes assessors blind to treatment assignment?	Were treatment groups treated identically other than the intervention of interest?	Was follow up complete and if not, were differences between groups in terms of their follow up adequately described and analyzed?	Were participants analyzed in the groups to which they were randomized?	Were outcomes measured in the same way for treatment groups?	Were outcomes measured in a reliable way?	Was appropriate statistical analysis used?	Was the trial design appropriate, and any deviations from the standard RCT design (individual randomization, parallel groups) accounted for in the conduct and analysis of the trial?	% Yes	Risk of Bias	Assessment	Assessment after contacting study authors	Level of Evidence	Summarise the authors’ conclusions. Add any comments on your own assessment of the study, and the extent to which it answers your question and mention any major areas of uncertainty
Doria	https://www.ncbi.nlm.nih.gov/pmc/articles/PMC5220166/	Yes	Unclear	Unclear	Yes	No	Unclear	Unclear	Yes	Yes	Yes	Yes	Yes	Yes	0.67	Moderate	Include
